# Supplementary material for: Haploid genetic screens identify SPRING/C12ORF49 as a determinant of SREBP signaling and cholesterol metabolism
Source: Nat Commun. 2020 Feb 28;11:1128. doi: 10.1038/s41467-020-14811-1 (PMC7048761; doi:10.1038/s41467-020-14811-1)
Supplement: Supplementary file 3 — Supplementary Data 1 [file 41467_2020_14811_MOESM3_ESM.xlsx]

## Sheet: Oligoneclotides
Supplementary data 1
	A. Oligonucleotides for gRNA sequencing into px330 (BbsI overhang sites are indicated in green)
	Gene	Target locus	Sense oligonucleotide (5'->3')	Antisense oligonucleotide (5'->3')
	human SQLE	Genome	CACCG TTACTCAGAAATGAAGTATA	AAAC TATACTTCATTTCTGAGTAA C
	SQLE CRIS-PITCh	5' junction	CACCG TGGATCCGTACTTCATTCCC	AAAC GGGAATGAAGTACGGATCCA C
		3' junction	CACCG GGTGCCTGAATATGGTTCCC	AAAC GGGAACCATATTCAGGCACC C
	hamster Spring	Genome	CACCG CCTGGTTTTCGGGCTCTCGC	AAAC GCGAGAGCCCGAAAACCAGG C
	hamster ctr (safe harbor; PPP1R12C)	Genome	CACCG ACCCTTGAACATCGACTACA	AAAC TGTAGTCGATGTTCAAGGGT C
	human FASN	Genome	CACCG g*ATCAACCCAGATTCACTCCG C	AAAC CGGAGTGAATCTGGGTTGATc C	*the first guanine was added for efficient gRNA transcription
	human FASN	Genome	CACCG GAGGAACACACACTGGCGTC C	AAAC GACGCCAGTGTGTGTTCCTC C
	human SPRING		CACCG GCTGATTATGGTCATGAACC C	AAAC GGTTCATGACCATAATCAGC C
	B. shRNA sequences cloned into pENTR/pTER+ (cloning overhangs are indicated in green; hairpin loop in red; termination signal in blue)
	Gene	Sense oligonucleotide (5'->3')
	murine Spring #1	GATCCC GCCTCTCGCTAGTTTACTTCC GTGTGCTGTCC GGAAGTAAACTAGCGAGAGGC TTTTTGGAAA
	murine Spring #2	GATCCC GGCCTCTCGCTAGTTTACTTC GTGTGCTGTCC GAAGTAAACTAGCGAGAGGCC TTTTTGGAAA
	murine Spring #3	GATCCC GGAAGGTGCAGTTTAACCTAG GTGTGCTGTCC CTAGGTTAAACTGCACCTTCC TTTTTGGAAA
