# Supplementary material for: Haploid genetic screens identify SPRING/C12ORF49 as a determinant of SREBP signaling and cholesterol metabolism
Source: Nat Commun. 2020 Feb 28;11:1128. doi: 10.1038/s41467-020-14811-1 (PMC7048761; doi:10.1038/s41467-020-14811-1)
Supplement: Supplementary file 4 — Supplementary Data 2 [file 41467_2020_14811_MOESM4_ESM.xlsx]

## Sheet: mNeon-2A-PURO cassette
Supplementary Data 2 - PiTCH SQLE sequence
