# Supplementary material for: Haploid genetic screens identify SPRING/C12ORF49 as a determinant of SREBP signaling and cholesterol metabolism
Source: Nat Commun. 2020 Feb 28;11:1128. doi: 10.1038/s41467-020-14811-1 (PMC7048761; doi:10.1038/s41467-020-14811-1)
Supplement: Supplementary file 6 — Supplementary Data 4 [file 41467_2020_14811_MOESM6_ESM.xlsx]

## Sheet: Sheet1
Supplemental Data 4 - Key resources list
	Reagents or Resource	Source	Identifier
	Antibodies
	SPRING (C12orf49)	Atlas Antibodies	#HPA026905
	LDLR	Biovision	#3839
	SQLE	Proteintech	#12544-1-AP
	HMGCR	ATCC	CRL-1811 IgG-A9 (undiluted hybridoma supernatant)
	SREBP2 N-term	clone 22D5, millipore	#MABS1988
	SREBP2 C-term	BD Bioscience	#557037
	ß-actin	Merck	#MAB1501
	CDK4	Santa Cruz	#sc-260
	Flag-M2	Sigma Aldrich	#F1804
	FASN	Santa Cruz	#sc-55580
	Histone H3	Abcam	#ab1791
	SREBP1 N-term	clone 20B12, millipore	#MABS1987
	GFP	B-2, Santa Cruz	#sc-9996
	GFP (for IPs)	Roche	#11814460001
	Transferrin receptor	clone H68.4, Invitrogen	#13-6800
	VAPA	kind gift from Sjaak Neefjes	-
	GM130	Cell Signaling	#12480
	Donkey anti-Rabbit IgG Alexa Fluor 568	Thermo Fisher	#A10042
	Goat anti-Mouse IgG Alexa Fluor 488	Thermo Fisher	#A28175
	LDLR-APC	R&D	#472413
	SCAP	Santa Cruz	#sc-9675
	SCAP	Bethyl Laboratories	#A303-554A
	S1P	Arigo	ARG56137
	C12ORF49/SPRING	Thermo Fisher	#PA5-55459
	Chemicals, siRNAs and recombinant Proteins
	13C2 Sodium Acetate	Sigma	#282014
	Methyl-β-cyclodextrin	Sigma	#C4555
	Tunicamycin	Sigma	#T7765
	b-methyl-cyclodextrin-cholesterol	Sigma	#C4951
	Silencer® Select Negative Control No. 1 siRNA	Invitrogen	#4390843
	Silencer® Select siRNA SCAP	Invitrogen	#4427038
	Penicillin-Streptomycin	Invitrogen	#15140122
	DMEM/F12	Invitrogen	#31331
	DMEM	Invitrogen	#31966
	IMDM	Invitrogen	#21056-023
	LPDS	homemade	-
	mevalonate	Sigma	#M4667
	simvastatin	Calbiochem	#567021
	JetPrime	Polyplus	#114-07
	propidium iodide	Sigma	P4864
	4% paraformaldehyde	Sigma	F8775
	protamine sulfate	Sigma	P3369
	TripleE	Invitrogen	#12604039
	BD Fix Buffer I	BD biosciences	#557870
	4',6-diamidino-2-phenylindole (DAPI ).	Invitrogen	#62248
	Proteinase K	Qiagen	#19133
	lysis buffer AL	Qiagen	#19075
	BP clonase	Invitrogen	#11789-020
	LR clonase	Invitrogen	#11791-020
	poly-L-lysine	Sigma	#P9155
	Triton X-100	Sigma	#T8787
	BSA	Sigma	#10735086001
	RIPA buffer	Boston Biochem	#BP-115
	NP-40 buffer	Boston Biochem	#BP-119
	protease inhibitors	Roche	#P8340
	SensiFAST SYBR	Bioline	#BIO-98020
	PNGase	NEB	#P0704
	EndoH	NEB	#P0702
	TriReagent	sigma	#T9424
	kits
	Direct-zol RNA MiniPrep kit	Zymo Research	#R2052
	cDNA synthesis kit	Biotool	#B24403
	Qiagen DNA isolation kit	Qiagen	#51304
	Experimental Models: Cell lines
	HeLa	ATCC	CRM-CCL-2
	HEK293T	ATCC	CRL-11268
	Hepa1-6	ATCC	CRL-1830
	CHO SCAP-GFP	kind gift from Peter Espenshade
	Experimental Models: Strains
	C57BL/6J	Charles River
	Rosa26-LSL-Cas9 knock-in mice	The Jackson Laboratory	#024857
	Experimental Models: Plasmids
	px330	Addgene	#42230
	lentiCRISPRv2	Addgene	#52961
	pDONR221	Thermo fisher	#12536017
	pENTR1A-GFP	Addgene	#19364
	pENTR1A	Thermo fisher	#A10462
	pLenti6.3-DEST	Thermo fisher	#V53306
	pcDNA4-SCAP-MycHis	kind gift from Andrew Brown
	pcDNA-SCAP-GFP	kind gift from Andrew Brown
	pAD/PL-DEST	Thermo fisher	#V49420
	pTER+/pENTR	Addgene	#430-1
	pAD-BLOCK-iT	Thermo fisher	#V49220
	pCMV-Calnexin-mCherry	kind gift from Eric Reits
	pmScarlet-i_Giantin_C1	Addgene	#85050

## Sheet: Oligoneclotides
Supplementary table V
	Primary antibodies used for Immunoblotting
	Antibody	Company
	SPRING (C12orf49)	Atlas Antibodies #HPA026905
	LDLR	Biovision #3839
	SQLE	Proteintech #12544-1-AP
	HMGCR	ATCC CRL-1811 IgG-A9 (undiluted hybridoma supernatant)
	SREBP2 N-term	clone 22D5, millipore
	SREBP2 C-term	BD Bioscience #557037
	ß-actin	Merck #MAB1501
	CDK4	Santa Cruz #sc-260
	Flag-M2	Sigma Aldrich F-3165
	FASN	Santa Cruz #sc-55580
	Histone H3	Abcam #ab1791
	SREBP1 N-term	clone 20B12, millipore
	GFP	B-2, Santa Cruz
	Transferrin receptor	clone H68.4, Invitrogen
