# Supplementary material for: Haploid genetic screens identify SPRING/C12ORF49 as a determinant of SREBP signaling and cholesterol metabolism
Source: Nat Commun. 2020 Feb 28;11:1128. doi: 10.1038/s41467-020-14811-1 (PMC7048761; doi:10.1038/s41467-020-14811-1)
Supplement: Supplementary file 7 — Supplementary Data 5 [file 41467_2020_14811_MOESM7_ESM.xlsx]

## Sheet: qPCR oligos
Supplementary Data 5 - Sequence of qPCR oligos used in the study
	Gene	species	oligo	Sense oligonucleotide (5'->3')
	SPRING	homo sapiens	fw	CAAGGGAAGCACCTCATCAC
	SPRING	homo sapiens	rev	CGTGCTAGGGACGTTGACA
	HMGCR	homo sapiens	fw	GACGCAACCTTTATATCCGTTT
	HMGCR	homo sapiens	rev	TTGAAAGTGCTTTCTCTGTACCC
	SQLE	homo sapiens	fw	CATGAGTCTCCGGAAAGCAG
	SQLE	homo sapiens	rev	ACAACACCTTCAATAAACTTTGCAT
	LDLR	homo sapiens	fw	GATGTCAATGGGGGCAAC
	LDLR	homo sapiens	rev	TCGTTGATGATATCTGTCCAAAAT
	FASN	homo sapiens	fw	CAGGCACACACGATGGAC
	FASN	homo sapiens	rev	CGGAGTGAATCTGGGTTGAT
	36B4	homo sapiens	fw	CCACGCTGCTGAACATGCT
	36B4	homo sapiens	rev	TCGAACACCTGCTGGATGAC
	SREBF2	homo sapiens	fw	GCGTTCTGGAGACCATGGA
	SREBF2	homo sapiens	rev	ACAAAGTTGCTCTGAAAACAAATCA
	SREBF1	homo sapiens	fw	GGAGCCATGGATTGCACATT
	SREBF1	homo sapiens	rev	GGCCCGGGAAGTCACTGT
	SQS	homo sapiens	fw	TCCAAACAGGACTGGGACA
	SQS	homo sapiens	rev	AGACGAGAAAGGCCAATTCC
	Spring	mus musculus	fw	TCGAACTGTGCTTGGCTAAA
	Spring	mus musculus	rev	CGGTACGTGTTCTCGTGTTG
	Hmgcr	mus musculus	fw	TCTGGCAGTCAGTGGGAACTATT
	Hmgcr	mus musculus	rev	CCTCGTCCTTCGATCCAATTT
	Sqle	mus musculus	fw	GCCTCTCAGAATGGTCGTCT
	Sqle	mus musculus	rev	CGCATCTCCCAGAATAAGGA
	Ldlr	mus musculus	fw	AGGCTGTGGGCTCCATAGG
	Ldlr	mus musculus	rev	TGCGGTCCAGGGTCATCT
	Hmgcs	mus musculus	fw	GGTCTGATCCCCTTTGGTG
	Hmgcs	mus musculus	rev	TGTGAAGGACAGAGAACTGTGG
	Sqs	mus musculus	fw	TCCAAACAGGACTGGGACA
	Sqs	mus musculus	rev	AGACGAGAAAGGCCAATTCC
	Dhcr24	mus musculus	fw	GGTCATGACGGACGACGTA
	Dhcr24	mus musculus	rev	AGGGCTTGTAGTAACTGCCAAT
	Pcsk9	mus musculus	fw	GAAGACCGCTCCCCTGAT
	Pcsk9	mus musculus	rev	GCACCCTGGATGCTGGTA
	Srebf2	mus musculus	fw	ACCTAGACCTCGCCAAAGGT
	Srebf2	mus musculus	rev	GCACGGATAAGCAGGTTTGT
	Srebf1	mus musculus	fw	CCGGCTATTCCGTGAACATC
	Srebf1	mus musculus	rev	ATCCAAGGGCATCTGAGAACTC
	36b4	mus musculus	fw	AGATGCAGCAGATCCGCA
	36b4	mus musculus	rev	GTTCTTGCCCATCAGCACC
	Acc	mus musculus	fw	GGAGATGTACGCTGACCGAG
	Acc	mus musculus	rev	TACCCGACGCATGGTTTTCA
	Fasn	mus musculus	fw	GCTGCGGAAACTTCAGGAAAT
	Fasn	mus musculus	rev	AGAGACGTGTCACTCCTGGACTT
	Scd1	mus musculus	fw	CCAAGCTGGAGTACGTCTGG
	Scd1	mus musculus	rev	CAGAGCGCTGGTCATGTAGT
