# Supplementary material for: Haploid genetic screens identify SPRING/C12ORF49 as a determinant of SREBP signaling and cholesterol metabolism
Source: Nat Commun. 2020 Feb 28;11:1128. doi: 10.1038/s41467-020-14811-1 (PMC7048761; doi:10.1038/s41467-020-14811-1)
Supplement: Supplementary file 9 — Source Data [file 41467_2020_14811_MOESM9_ESM.zip]

Archive with 2 entries (2 files):
- Source Data.pdf
- Source Data.xlsx
