# Supplementary material for: Haploid genetic screens identify SPRING/C12ORF49 as a determinant of SREBP signaling and cholesterol metabolism
Source: Nat Commun. 2020 Feb 28;11:1128. doi: 10.1038/s41467-020-14811-1 (PMC7048761; doi:10.1038/s41467-020-14811-1)
Supplement: Supplementary file 9 — Source Data [file 41467_2020_14811_MOESM9_ESM.zip › Source Data.xlsx]

## Sheet: Figure 2
2A
	C12orf49						HMGCR						SQLE						LDLR						SREBP2						SREBP1						FASN
wt_FCS	1.11567	1.37921	1.26501	0.852123	0.702782	0.685212	0.816327	0.938775	0.857143	1.18367	1.02041	1.18367	0.614634	0.643902	0.585366	1.37561	1.22927	1.55122	0.728972	0.869159	0.785047	1.34579	1.03738	1.23365	1.13437	1.21875	1.05937	0.909375	0.69375	0.984375	1.2	0.994872	0.933333	0.871795			1.06493	1.18615	1.05628	0.995671	0.822511	0.874459
wt_LSM	1.17716	1.0366	0.834553	0.808199	0.922401		4.81633	4.81633	4.20408	5.14286	4.89796		2.01951	1.90244	3.13171	3.6	3.54146		2.60748	2.3271	2.85981	3.78505	3.81308		1.25625	0.88125	1.09688	1.125	1.1625		2.18461	1.47692	1.45641	1.45641			4.7013	3.37662	2.61472	3.00433	3.14286
KO_FCS	0.00878477	0.00878477	0.00878477	0.00878477	0.00878477		0.44898	0.571429	0.653061	0.653061	0.693878		0.263415	0.380488	0.673171	0.731707	0.673171		0.336449	0.504673	0.588785	0.616822	0.588785		0.178125	0.4125	0.35625	0.421875	0.4125		1.01538	0.748718	0.728205	0.738462			0.528138	1.14286	0.519481	0.545455	0.536797
KO_LSM	0.00878477	0.00878477	0.0175695	0.00878477	0.0175695	0.00878477	0.938775	1.10204	0.816327	0.979592	0.816327	1.14286	0.497561	0.409756	0.526829	1.1122	0.965854	1.05366	0.897196	1.00935	0.953271	1.31776	1.06542	1.28972	0.4875	0.65625	0.4875	0.61875	0.46875	0.6375	1.51795	0.94359	0.635898	0.758974			1.22944	1.54978	1.38528	0.900433	0.632035	0.709957
2C
wt FCS	wt LSM	C12orf49 FCS	C12orf49 LSM
28.81	94.65	33.34	45.51
28.15	87.91	32.31	42.64
28.88	97.41	34.58	45.06
2D
Hap1 wt FCS	Hap1 wt LSM	Hap1 C12ko FCS	Hap1 C12ko LSM
1238.2	4351.7	1363	1693.8
1202.8	4375	1195.3	1590.6
1224.4	4258.4	1412.1	1641.1
2E
wt	Cas9
1.09	0.38
1.49	0.48
1.59	0.24

## Sheet: Figure 4
4C
C12orf49			SREBP2			HMGCR			HMGCS
shCtr	shC12orf49		shCtr	shC12orf49		shCtr	shC12orf49		shCtr	shC12orf49
0.8	0.28		1.16	0.88		1.01	0.9		1.65	1.19
1.12	0.23		1.33	0.59		1.03	0.65		1.17	0.95
1.07	0.42		1.41	0.73		1.21	0.61		2.02	0.87
1.08	0.61		1.45	0.74		1.02	1.03		2.39	1.4
0.82	0.32		1.1	0.72		1.49	0.63		1.81	0.68
0.89			1.09			0.76			1.07
0.99			1.16			0.99			1.56
1.17			1.32			0.88			1.33
SQS			DHCR24			PCSK9			LDLR
shCtr	shC12orf49		shCtr	shC12orf49		shCtr	shC12orf49		shCtr	shC12orf49
0.94	0.72		1.42	1.04		1.34	1.28		1.09	0.91
1.07	0.65		1.24	0.98		1.19	0.94		1.02	0.74
1.17	0.77		1.41	1.03		1.91	0.97		1.41	0.83
1.3	1.02		1.5	1.03		1.74	1.18		1.18	1
1.19	0.59		1.25	0.88		1.51	1.2		1.13	0.88
0.74			1.37			1.33			1.2
1.03			1.43			1.53			1.18
0.81			1.04			1.21			1.17
SREBP1c			Fasn			Scd1			Acc
shCtr	shC12orf49		shCtr	shC12orf49		shCtr	shC12orf49		shCtr	shC12orf49
1.02	1.04		1.79	1.12		1.22	1.01		1.35	1.27
1.11	0.75		0.68	1.02		1.04	1.34		0.76	1.3
1.3	0.68		1.83	0.41		1.91	0.43		1.16	0.83
1	1.07		0.79	1.11		1.61	0.98		0.98	0.99
0.83	1.56		1.2	1.38		1.18	1.57		0.96	1.32
1.34			1.71			1.17			1.58
1.16			1.11			1.01			1.03
0.59			1.12			1.56			1.27

## Sheet: Figure 6
6E
Hap1 wt FCS	Hap1 wt LSM	Hap1 C12ko FCS	Hap1 C12ko LSM	Hap1 C12ko +C12 FCS	Hap1 C12ko +C12 LSM	Hap1 C12ko +SCAP FCS	Hap1 C12ko +SCAP LSM
1238.2	4351.7	1363	1693.8	1926.7	5066.1	1845	4241.3
1202.8	4375	1195.3	1590.6	1909.4	5035.6	1797	3707.1
1224.4	4258.4	1412.1	1641.1	1949.6	5284	1794.9	3539.1
6F
	Hap1 wt			Hap1 ORFko +ORF			Hap1 ORFko+SCAP			Hap1 ORFko+GFP
Labeling	0.490818	0.433238	0.325961	0.337632	0.400996	0.399508	0.312693	0.336828	0.272495	0.216434	0.224409	0.218328

## Sheet: Supp Figure 2
2C
ATF6					CHOP					BiP
wt_DMSO	wt_Tun	KO_DMSO	KO_Tun		wt_DMSO	wt_Tun	KO_DMSO	KO_Tun		wt_DMSO	wt_Tun	KO_DMSO	KO_Tun
1.00893	2.52205	0.910964	2.27889		1.01584	18.9096	0.694566	14.032		0.870197	12.5016	1.03744	11.8307
1.06205	2.46813	1.03935	1.81754		1.07492	21.8038	0.721528	10.2906		0.878287	13.7655	1.01792	6.58689
0.92902	2.78403	0.864973	2.02829		0.909237	19.7249	0.644897	11.4757		1.25152	13.3337	0.89867	9.94453
0.884807	2.49378	0.719289	2.01206		1.16714	14.2538	0.496601	14.1539		0.985723	17.1124	0.613113	7.43763
1.05841	2.0951	1.00411	1.69099		0.893474	18.0913	0.642906	11.65		1.03536	12.3381	0.731603	6.93649
1.05678	2.86489	1.00982	1.5965		0.939383	23.1193	0.94591	8.10512		0.978913	14.6982	1.1303	10.5136
ATF4					Asns					GPR94
wt_DMSO	wt_Tun	KO_DMSO	KO_Tun		wt_DMSO	wt_Tun	KO_DMSO	KO_Tun		wt_DMSO	wt_Tun	KO_DMSO	KO_Tun
0.893227	3.43551	0.916719	2.17661		0.891111	1.14387	0.740641	0.861092		0.769556	5.54717	0.944468	4.51476
1.053	2.99408	1.26834	1.65519		1.12709	0.800942	0.72222	0.562935		0.980656	6.13406	0.679795	3.81045
1.05378	3.01731	0.941967	1.7327		0.9818	0.886375	0.558559	0.625889		1.24979	6.34379	0.704319	3.43036
0.995547	2.88724	0.530998	1.57037		0.912067	1.14952	0.727816	0.885267		0.947656	4.33274	0.476184	3.46737
0.841595	2.41195	0.840006	1.34679		1.10132	0.877306	1.11754	1.06006		1.01398	3.94639	0.428168	3.16436
1.16286	3.56666	0.815799	1.36766		0.986615	1.07111	1.06878	0.881952		1.03836	5.06917	0.736701	2.37464
XBP1					ERdj4
wt_DMSO	wt_Tun	KO_DMSO	KO_Tun		wt_DMSO	wt_Tun	KO_DMSO	KO_Tun
0.891122	3.32803	1.1349	2.46558		0.888293	7.60329	0.62283	3.38471
1.02497	3.48236	0.927943	1.96628		1.0566	6.63842	0.60031	2.37533
1.08391	3.70622	0.743823	2.37281		1.05511	7.57727	0.388388	2.8349
0.971705	3.65304	0.452001	2.82377		1.4509	138.197	0.0915963	98.6223
1.02418	2.86131	0.755773	2.4615		1.02874	57.6263	0.591734	29.6338
1.00412	2.74754	0.885904	2.4448		0.520356	171.222	0.324057	23.8285
2D
siNT		siSCAP
1.0534	0.9466	0.240924	0.295164

## Sheet: Supp Figure 4
4A
	C12orf49						HMGCR						SQLE						LDLR						SREBP2						SREBP1						FASN
wt_FCS	0.984496	0.984496	1.03101				0.9	0.942857	1.15714				1.08247	0.742268	1.17526				0.891892	0.972973	1.13514				0.857143	0.954545	1.18831				1.06084	0.844106	1.09506				1	1.04706	0.952941
wt_LSM	0.922481	0.682171	0.782946				3.51429	3.51429	2.52857				2.72165	3.92783	2.16495				2.37838	1.86486	1.81081				1.94805	1.44156	1.5974				1.34601	0.912547	0.707224				2.45882	2.16471	1.57647
KO_FCS	0.325581	0.550388	0.472868				0.942857	1.5	1.07143				0.71134	1.42268	1.20619				0.621622	1.27027	0.702703				0.662338	1.22727	1.26623				0.707224	1.03802	0.673004				0.576471	1.03529	0.658824
KO_LSM	0.333333	0.317829	0.457364				1.5	1.62857	1.41429				1.57732	1.70103	1.76289				1.08108	1.43243	1.24324				1.12987	1.22727	1.09091				0.61597	0.501901	0.558935				0.952941	0.964706	1.08235

## Sheet: Supp Figure 5
5A
	Liver			Kidney			Muscle			Ileum			Jejun.			Duoden.			Lung			Colon			Spleen
	2.38	1.97	2.06	1.63	2.06	2.64	1.53	1.79	1.48	0.68	0.62	1.51	0.6	1.01	0.81	0.58	0.84	0.7	0.4	0.55	0.9	0.61	0.46	0.55	0.43	0.4	0.67

## Sheet: Supp Figure 7
7B
		WT								KO
IMDM+FCS		97	99	98	97	105	98	102	103	91	100	102	107	104	91	93	111
IMDM+LPDS		110	105	110	108	117	87	97	104	111	107	108	103	109	104	108	108
3 mM bMCD		127	110	104	99	120	103	103	100	99	103	103	105	100	103	101	105
